# Supplementary material for: Systems Drug Discovery for Diffuse Large B Cell Lymphoma Based on Pathogenic Molecular Mechanism via Big Data Mining and Deep Learning Method
Source: Int J Mol Sci. 2022 Jun 16;23(12):6732. doi: 10.3390/ijms23126732 (PMC9224183; doi:10.3390/ijms23126732)
Supplement: Supplementary file 1 [file ijms-23-06732-s001.zip]

Archive with 4 entries (3 files):
- ijms-1757272-supplementary/suppl/
- ijms-1757272-supplementary/suppl/projection_value_rank_DLBCL_ABC.xlsx
- ijms-1757272-supplementary/suppl/projection_value_rank_DLBCL_GCB.xlsx
- ijms-1757272-supplementary/suppl/Supplementary_r1.pdf
