# Supplementary material for: Systems Drug Discovery for Diffuse Large B Cell Lymphoma Based on Pathogenic Molecular Mechanism via Big Data Mining and Deep Learning Method
Source: Int J Mol Sci. 2022 Jun 16;23(12):6732. doi: 10.3390/ijms23126732 (PMC9224183; doi:10.3390/ijms23126732)
Supplement: Supplementary file 1 [file ijms-23-06732-s001.zip › ijms-1757272-supplementary/suppl/projection_value_rank_DLBCL_ABC.xlsx]

## Sheet: Sheet1
Gene_Name	rank
ZNF530	1
PPP2R1A	2
STK4	3
STK11	4
HBD	5
FBXO25	6
KRAS	7
PPP2CB	8
ZRANB1	9
MED22	10
MYL6	11
LIMK2	12
RAG1	13
FADD	14
GDF9	15
CRMP1	16
RASSF3	17
PLXNA3	18
CHUK	19
XRCC3	20
MED31	21
DNM3	22
SCGB2A1	23
ATP6V1A	24
FOXO3	25
HLA-DRB4	26
RIF1	27
CAMP	28
USP49	29
MORF4L2	30
DYNLL1	31
KLHL1	32
CAB39	33
TCTEX1D2	34
CCDC59	35
CYHR1	36
FLJ45422	37
PDGFRL	38
KRTAP5-7	39
IRS4	40
CD74	41
NAF1	42
C12orf44	43
OSM	44
PPP1CB	45
NEDD8	46
RAB5C	47
TRAF3IP3	48
GABRB1	49
GABARAP	50
PHLPP1	51
ERBB2	52
PNRC2	53
CDC37L1	54
ARID1A	55
GSTM1	56
RAB3IP	57
KRTAP10-11	58
KIDINS220	59
SQSTM1	60
ITIH3	61
PSMC2	62
ACTL6A	63
SCMH1	64
KRTAP10-8	65
MCM2	66
E2F3	67
GABARAPL2	68
HILS1	69
HTR3E	70
NAGK	71
RNASEH2B	72
IQGAP1	73
MRFAP1L1	74
HIST1H4B	75
CLTC	76
MYO19	77
TRIM54	78
AURKB	79
SNORD121A	80
MED10	81
RCHY1	82
BRMS1	83
CENPJ	84
TRIM33	85
FOXA2	86
HIST1H4D	87
FLNA	88
SMARCD2	89
CCDC57	90
MEX3C	91
CRK	92
ANKRD24	93
ALKBH8	94
HIST1H4A	95
PRKAA1	96
IQCB1	97
MIPOL1	98
CDC5L	99
SPG20	100
SIAH1	101
SF1	102
NUP35	103
GLRX3	104
PIWIL2	105
ABCG2	106
HDAC1	107
LMO4	108
SNX6	109
CSNK2A2	110
RAN	111
VCAM1	112
CADPS2	113
KPNB1	114
CDR2	115
HIST1H1B	116
RHOJ	117
SPATA8	118
LUC7L2	119
HES4	120
RPGRIP1L	121
APH1A	122
ILF2	123
AMOTL2	124
EED	125
PICALM	126
SRPK2	127
PPFIA1	128
TMOD3	129
HERPUD1	130
CLK3	131
NLK	132
POLR2G	133
TMEM8B	134
FOXG1	135
PARK2	136
HIST2H4B	137
MUSK	138
RPS17	139
ATP5I	140
ADCY7	141
KRT15	142
DDX5	143
BCAR3	144
ATG7	145
SMARCA4	146
LNX1	147
KRTAP26-1	148
TADA3	149
LSM3	150
ESF1	151
BECN1	152
RNF5	153
ESR1	154
SPRN	155
PPP2R2B	156
EIF4A3	157
RNF181	158
BIRC3	159
CDNF	160
TNIP1	161
CFTR	162
HIST1H3I	163
GOLGA5	164
JUN	165
CPSF3	166
AKAP9	167
KRTAP9-4	168
USP7	169
BCLAF1	170
SPRR3	171
TRIM17	172
EIF4ENIF1	173
IK	174
GABARAPL1	175
DLGAP5	176
CHAF1A	177
SMN2	178
POLR1A	179
KLF10	180
C1orf109	181
HIF1A	182
NAB2	183
C12orf76	184
RTKN2	185
PKN2	186
ZNF572	187
MED28	188
AHSA1	189
FOXN1	190
NIN	191
XRCC5	192
AIM2	193
UTP14A	194
YBX1	195
PFN2	196
SUMO1	197
PIK3CA	198
AP1B1	199
SNW1	200
ETS1	201
ANXA8L1	202
FYN	203
B9D2	204
BAG5	205
PITRM1	206
CTCFL	207
IKZF1	208
MKRN1	209
PPM1D	210
AOC3	211
EEA1	212
FERD3L	213
ILK	214
SPTBN1	215
EGFR	216
GOLM1	217
LMNB1	218
NME7	219
TSNAX	220
STX11	221
MYC	222
CLN3	223
TUBA1C	224
THOC5	225
PIK3R1	226
ALMS1	227
CABP1	228
GRIN2D	229
SHFM1	230
RNF2	231
EVI2A	232
NARS	233
CEP70	234
CCDC101	235
BFAR	236
EHMT2	237
CDC37	238
PPID	239
MYO1C	240
IDH2	241
HERC3	242
APLP1	243
PSMB8	244
ATG4B	245
PHF21B	246
TMEM214	247
TCTN2	248
LMAN1	249
SPG21	250
MED12	251
WBP4	252
HEMGN	253
NUP43	254
MTMR14	255
SYNPO	256
TERF2IP	257
CYTL1	258
EEF1G	259
ARHGAP17	260
MAD2L2	261
MAN1A2	262
TOP1	263
NONO	264
HIST1H4C	265
CHRD	266
ZBTB43	267
SNORA74B	268
MCM10	269
MYEF2	270
TRIM8	271
PARK7	273
SNCA	274
CEP135	275
MAP1LC3B	276
HMGB3	277
NCOA7	278
FSCN1	279
CLK2	280
LRRC59	281
IFT20	282
SMCP	283
IGFL2	284
TOM1	285
GRB2	286
MRPS11	287
TRAPPC2L	288
NETO2	289
PNPT1	290
CDC20	291
SNORD67	292
HOXA1	293
NEK6	294
ZYG11A	295
DARC	296
MED19	297
OR1J1	298
FN1	299
MARCKSL1	300
TNNT1	301
KLF4	302
BUB1B	303
USHBP1	304
FHL2	305
COL5A3	306
RFWD3	307
PYCARD	308
HTT	309
ANKS6	310
NEK9	311
RASD1	312
GBGT1	313
ZHX1	314
MYBL2	315
C10orf68	316
SYMPK	317
HLA-DOA	318
HTR7	319
SLC38A1	320
GATA1	321
KCTD14	322
MAZ	323
YWHAB	324
TRIP10	325
RPGR	326
C4A	327
C9orf171	328
SIRT4	329
VPS11	330
ANXA7	331
CDC27	332
WHSC1L1	333
ZNF391	334
PPIL1	335
CASP8	336
APLF	337
PSMD14	338
PRKAR1A	339
EPC1	340
FOXD4L6	341
HIPK2	342
TRIO	343
PTPRS	344
SMN1	345
MCM7	346
MMP7	347
DTX2	348
CDC23	349
OXGR1	350
UXT	351
F5	352
NPHP1	353
C15orf51	354
UBE2I	355
LDOC1	356
RIPK3	357
FOXS1	358
DEF6	359
BCL6	360
KRT40	361
LMO1	362
HDAC11	363
LCK	364
ASH2L	365
ATF2	366
SNX4	367
ZC3H18	368
SPAG16	369
ETF1	370
DSG2	371
YWHAG	372
KIF22	373
APP	374
CD24	375
RORC	376
DTX3	377
PRPF4B	378
CSNK2A1	379
LAMB3	380
SSRP1	381
ID1	382
MAP1LC3A	383
ATG4A	384
SYT6	385
LRRK1	386
SH3GL3	387
LIMA1	388
KLHL12	389
LRRK2	390
LZTS2	391
GOLT1B	392
MYO18A	393
BACH1	394
ESR2	396
OPTN	397
KPNA3	398
RASA1	399
STBD1	400
RPL10	401
ACACB	402
MAP4K2	403
ZNF587	404
TNK2	405
DUSP13	406
NR2E3	407
ZNF219	408
ZBTB25	409
BTG1	410
TCF4	412
FTH1	413
CNBP	414
PYHIN1	415
C19orf33	416
RPS15A	417
CEBPB	418
TAL1	419
LSM4	420
HTR3A	421
HSPB1	422
BCAM	423
COMMD5	424
GAK	425
RUNX3	426
RBBP4	427
PARD3	428
NUP107	429
RUNDC3A	430
HNRNPU	431
ARRB2	432
DBN1	433
SREBF2	434
MAFB	435
SPERT	436
DQX1	437
SCML2	438
ZW10	439
CCL24	440
FOXK2	441
CYLD	442
TCTN3	443
PACSIN3	444
YWHAZ	445
RAB7A	446
TSC22D1	447
ARMC7	448
AES	449
ATG16L1	450
PSMB5	451
ITCH	452
FOXQ1	453
BCL10	454
TPSAB1	455
C5orf46	456
ARFGAP1	457
BAG2	458
C1orf51	459
TMEM203	460
MTMR7	461
EXOSC1	462
NUDT21	463
NOD2	464
CCDC28A	465
RMND5B	466
ITM2C	467
CEBPA	468
ATM	469
IQCF2	470
SF3A2	471
RNF115	472
IFNA8	473
FOXK1	474
DYRK4	475
RBM8A	476
DCTN1	477
PIAS2	478
ZFX	479
MYOZ2	480
RNF41	481
CAPZA2	482
BIRC8	483
CHORDC1	484
RPA2	485
GPR32	486
NFKB1	487
DOCK2	488
FOXL1	489
GRB7	490
IL6ST	491
NPM1	492
GSK3B	493
ANKFY1	494
ZNF710	495
OFD1	496
ANKRD49	497
PNMA2	498
NR5A1	499
FAM124B	500
GPRIN3	501
USF1	502
APC	503
DNMT1	504
RRP12	505
PHC2	506
ZCCHC7	507
HLA-DQB1	508
C11orf88	509
C12orf63	510
ACOT4	511
GLDC	512
C17orf85	513
ZGPAT	514
MBD3	515
NAPEPLD	516
ANXA8L2	517
EXOSC9	518
XK	519
CFLAR	520
UBC	521
ACR	522
KCNIP2	523
ARRB1	524
C12orf77	525
HLA-DQB2	526
OPN5	527
XIRP2	528
UHRF2	529
HEPACAM	530
SLMAP	531
CD40LG	532
CHST13	533
IL9R	534
CD5L	535
PTGS2	536
QSER1	537
HSP90AA1	538
RUNDC2A	539
DLL3	540
CDK2	541
DACT2	542
DPM1	543
ENOX2	544
PIH1D1	545
DSG4	546
KCNJ16	547
FOXD4L1	548
CPZ	550
SNAI1	551
VAPA	552
CDKN1A	553
DNAH2	554
C1orf94	555
LAPTM4B	556
GPR20	557
TFAP2C	558
GSTA1	559
BRI3	560
ADNP	561
THOC7	562
PSMC1	563
COPB1	564
PCDHGB5	565
MOS	566
KCNQ5	567
DFNB59	568
PSMC5	569
CPLX3	570
WISP1	571
SUCLG1	572
RAB11B	573
OR10H5	574
SLC22A3	575
ARX	576
SHC1	577
GLRA2	578
FBXO24	579
AGPAT9	580
SNX9	581
ALS2CR11	582
UNC119	583
S1PR2	584
ADRB2	585
OR4C15	586
SMAD2	587
AFM	588
TCF7L2	589
TECPR2	590
UBB	591
PCID2	592
PRUNE	593
PLSCR1	594
KCNMB4	595
HSP90AB1	596
ACTB	597
MYH9	598
CCDC85A	599
FOXC1	600
SMOC1	601
SF3B1	602
CPEB1	603
GPR4	604
PPP1CA	605
ABL1	606
STAB2	607
HMCN1	608
C15orf52	609
NT5M	610
PITX2	611
CTNNB1	612
BLMH	613
ZFR2	614
HLA-DRB5	615
SOX18	616
POLR2F	617
RNASE2	618
OR2B11	619
USP15	620
CCL17	621
KIFC3	622
STAT1	623
SF3A3	624
FBXW11	625
EZH2	626
CD244	627
ANAPC13	628
HIST1H2BO	629
PCM1	630
CALCOCO2	631
CBLN2	632
PRKAA2	633
TNFSF13	634
ARRDC3	635
MAPRE1	636
PINK1	637
HAPLN3	638
CAMK1	639
TRIM27	640
LINGO4	641
OIP5	642
CXCL5	643
SFRP1	644
AKT1	645
NRG4	646
PIAS4	647
GRIN1	648
PRR20B	649
NLGN4Y	650
PRKACA	651
APOC2	652
NLRP11	653
PRX	654
TAL2	655
C2orf43	656
KRTAP5-9	657
ZIM2	658
NOS2	659
PTPN2	660
GRIN2C	661
DISC1	662
RNF103	663
CARD9	664
RNASEH2A	665
NUP62CL	666
PITX3	667
TRAM2	668
DGKD	669
HOXB7	670
LCA5	671
ZDHHC11	672
UBL5	673
TLR1	674
ZNF347	675
UBOX5	676
NUP133	677
LIN7B	678
SRPK1	679
CYYR1	680
MAMDC4	681
ODF2	682
FBF1	683
UBE2U	684
IVL	685
DNAH8	686
MT1M	687
NPTX2	688
MOGAT3	689
HIST1H4F	690
SLC47A2	691
ECHDC3	692
LHX4	693
TMEM233	694
NECAB3	695
LRRC34	696
FLJ45121	697
KLF8	698
C1orf61	699
UTRN	700
BDNF	701
MAGOH	702
TMED9	703
MTTP	704
C1orf159	705
CNPY1	706
FBXO46	707
PYGM	708
SLC17A7	709
DIAPH1	710
OR4P4	711
PPP3R2	712
PELI3	713
ASB5	714
KLHL2	715
ACOXL	716
CX3CL1	717
C10orf99	718
HAVCR1	719
PDPK1	720
SDCBP	721
PDE5A	722
WNK4	723
ADRB1	724
OGT	725
THAP7	726
FAM161A	727
ACOT12	728
FLJ45256	729
MAPKBP1	730
LY6H	731
ATL1	732
TESC	733
SLC22A15	734
SP4	735
PPP2CA	736
GOLGA2	737
LRRC29	738
CYR61	739
MED9	740
NEUROG2	741
ADAD1	742
CEP68	743
LRRC3B	744
KIAA1407	745
MATR3	746
THY1	747
CCL3L1	748
LACTB	749
ACTA1	750
ARSG	751
NPC1	752
PAX9	753
GPR37L1	754
TRPM4	755
C1orf112	756
ITGA11	757
CYP4B1	758
GIPC3	759
ANO2	760
CST5	761
TBC1D9	762
ZNF786	763
ZPLD1	764
IP6K3	765
BST1	766
TEKT2	767
FOXB1	768
FLJ33360	769
TMPRSS2	770
ZNRF4	771
SPAG11A	772
IQCD	773
LY6G6D	774
PAK1	775
DACT3	776
KRTAP5-6	777
UCHL5	778
ZNF836	779
HIST1H2BA	780
HTR1F	781
CFL1	782
CFP	783
FAM136A	784
SUPT16H	785
LRRIQ4	786
C7orf60	787
KRTAP10-7	788
TDO2	789
OGFOD2	790
CD80	791
PCBP2	792
XPO7	793
MEF2A	794
FKBP5	795
EFCAB4A	796
CACYBP	797
IFI44	798
MCTP2	799
PVALB	800
TIMP4	801
CSK	802
INSR	803
EP300	804
NLRP12	805
RAB33B	806
C10orf35	807
KLRG1	808
SCGB3A2	809
ANLN	810
DFNB31	811
THG1L	812
CLN6	813
MARK2	814
HBEGF	815
ZNF681	816
MYH7	817
STATH	818
TRAF3IP1	819
LILRA1	820
ZNF239	821
KCNS1	822
COL8A2	823
GUCY1B2	824
CCL13	825
VIPR1	826
ZPBP2	827
ATP13A4	828
ATXN7L2	829
HTN3	830
LINGO2	831
PTGIS	832
CHST4	833
ILDR1	834
ITIH2	835
IL12B	836
TNFRSF25	837
CA10	838
TMTC1	839
BIN3	840
OR10G3	841
WNT3	842
KANK2	843
RGS19	844
HOOK2	845
HNRNPUL2	846
CHTF8	847
KAT5	848
RGS9BP	849
RNF4	850
KCNC3	851
BACH2	852
DFNA5	853
XAGE1A	854
DPEP3	855
BPI	856
CXCL9	857
CEP290	858
SELP	859
CCR8	860
KRT32	861
KCNJ3	862
SNIP1	863
IGFL3	864
SFXN3	865
SYNPO2L	866
ATP2B4	867
KIF2A	868
OIT3	869
FOXA3	870
CCL22	871
ADH7	872
TCERG1	873
ISM2	874
GFRAL	875
STK24	876
DNAJC18	877
LHX2	878
GDF7	879
SERPINA9	880
SH3BP5	881
CEACAM20	882
C15orf40	883
DAZL	884
CTDSPL	885
PNN	886
SERBP1	887
CCL11	888
CDKAL1	889
MDM2	890
BOK	891
ATP1A2	892
PROX1	893
LIFR	894
TPRG1	895
CYP4F22	896
ZCCHC3	897
KLHL28	898
GSDMC	899
CLPTM1	900
SAFB2	902
C10orf93	903
CYP27B1	904
LIN37	905
MAGEA9B	906
HSPA5	907
SIRT3	908
H2AFB1	909
ZNF436	910
COL11A1	911
TMEM184A	912
COL24A1	913
SLC35B2	914
CEP120	915
RELA	916
C1orf87	917
STAU1	918
CXCR6	919
XYLT2	920
ARL5B	921
HRCT1	922
GSTT2B	923
GRAP	924
CLEC1A	925
TFIP11	926
HAS2	927
NKIRAS1	928
CNOT1	929
TNR	930
WSCD1	931
HIST1H3D	932
CEP63	933
SH2D1B	934
CHTF18	935
C4orf3	936
GRHL2	937
LYRM7	938
FCRL5	939
PDCD6IP	940
COL17A1	941
C9orf164	942
WNT7A	943
ERN2	944
OR4A5	945
PIWIL4	946
SIRT1	947
RBM6	948
CXCL2	949
MYOCD	950
COL16A1	951
MST4	952
EMID1	953
BSN	954
ATP8A2	955
JMJD6	956
MAPK11	957
IRAK1	958
UNCX	959
APEX1	960
MMP17	961
CRABP2	962
BTRC	963
GPR55	964
C2orf49	965
DKFZp451A211	966
RAD52	967
ATP5S	968
NMS	969
TMEM216	970
GEMIN4	971
HERC2P2	972
GPT	973
ABHD14A	974
PNCK	975
GNGT2	976
FAM81A	977
JAK3	978
CRB3	979
DUSP14	980
FLJ44076	981
TMEM54	982
EDNRA	983
SOBP	984
SUSD3	985
ADIG	986
C1QC	987
GUCA2A	988
PGBD5	989
ADA	990
OR5H2	991
C10orf95	992
BAGE4	993
MLH1	994
MBIP	995
SLC3A2	996
SYDE1	997
WIPI1	998
YWHAH	999
DNAJC7	1000
ADRA1B	1001
CDKN1C	1002
SERTAD1	1003
CNTLN	1004
OSGEP	1005
F8A1	1006
ZFP14	1007
RAB5A	1008
TMEM156	1009
CANX	1010
NOD1	1011
THNSL1	1012
FAM134A	1013
PSMD3	1014
NLRC4	1015
MAGI3	1016
KBTBD7	1017
CUL3	1018
PHKA1	1019
UNC5A	1020
APOBEC3B	1021
DIO3OS	1022
HAMP	1023
NINL	1024
C11orf85	1025
GBA3	1026
DBH	1027
DAZ1	1028
GJB7	1029
FAM149A	1030
NLRP9	1031
CAMTA2	1032
SCRN3	1033
PCDHB15	1034
AURKA	1035
L1TD1	1036
CES1	1037
MED29	1038
ZNF697	1039
CYorf15B	1040
MYT1	1041
APOA2	1042
E2F1	1043
TRPC4	1044
HIPK4	1045
CEP76	1046
CBLN4	1047
ATP11C	1048
SNX27	1049
SMPX	1050
CCDC13	1051
FGF9	1052
ERC2	1053
WSB2	1054
CALY	1055
CR2	1056
PSMA1	1057
IGFBP6	1058
LMLN	1059
ESPNL	1060
GPR152	1061
ATF3	1062
CYS1	1063
ABCA4	1064
USP20	1065
GSTO2	1066
TMEM88	1067
COL4A4	1068
KIAA0430	1069
TGFBR2	1070
CD300LG	1071
HIST1H4L	1072
CD70	1073
LEP	1074
C5	1075
SNX19	1076
NBPF1	1077
ZNF677	1078
HTN1	1079
SEC16A	1080
TMEM17	1081
C1orf158	1082
BACE2	1083
DGKI	1084
ZNF33A	1085
FMO1	1086
ZNF546	1087
COL4A5	1088
ADAMTSL2	1089
MXRA8	1090
ITGAD	1091
C7	1092
MED17	1093
DPEP2	1094
C8G	1095
TNN	1096
SASS6	1097
EFHD1	1098
SPACA3	1099
RNF138	1100
SIGLEC6	1101
HTR3B	1102
C15orf37	1103
KDM1B	1104
GFRA3	1105
ZNF496	1106
CDKN1B	1107
C9orf163	1108
GXYLT2	1109
GTSF1L	1110
ELN	1111
TMEM182	1112
CDK8	1113
SLC6A9	1114
COMP	1115
PYCR2	1116
CALCR	1117
RUVBL2	1118
ZNF662	1119
COQ3	1120
HSPB6	1121
CAMK2N1	1122
KALRN	1123
EIF3L	1124
AP2A1	1125
C5orf45	1126
REEP6	1127
KIR2DS5	1128
JAK2	1129
ZNF808	1130
DENND2A	1131
FKBP8	1132
CYTH4	1133
HEMK1	1134
USP13	1135
C7orf13	1136
ZNF19	1137
LAG3	1138
MYO7B	1139
C19orf18	1140
H2AFX	1141
ATP4A	1142
LEAP2	1143
FAM25C	1144
TUBB	1145
ASMT	1146
OASL	1147
ARF6	1148
LEF1	1149
ARHGAP24	1150
CTSD	1151
MSH3	1152
SOX11	1153
CYP2C18	1154
ARRDC4	1155
REG4	1156
TAS2R14	1157
KRTAP23-1	1158
USP9Y	1159
SRPX	1160
HIST1H4I	1161
NFIA	1162
FAM3D	1163
CYP26B1	1164
ZNF365	1165
ZNF117	1166
TMEM183A	1167
CXCL14	1168
AADACL1	1169
ACTG2	1170
TSHZ3	1171
CDH15	1172
NDRG1	1173
MEP1A	1174
SAA2	1175
MKS1	1176
CYP2C19	1177
SLC16A9	1178
CREB3	1179
KLHL38	1180
NTNG1	1181
OR6M1	1182
VCX2	1183
NUDT16	1184
CAPN5	1185
DGCR5	1186
GRM2	1187
OR1L3	1188
SERPINI1	1189
SLC35B3	1190
CCL25	1191
NT5E	1192
ULK2	1193
CYP11B2	1194
TBC1D10B	1195
ICT1	1196
CCNDBP1	1197
COPS5	1198
PAH	1199
ATG3	1200
NTM	1201
KRT24	1202
TAS2R8	1203
RARA	1204
ABCA8	1205
FGFBP1	1206
EAF1	1207
LENG9	1208
WASF2	1209
DRD5	1210
TNNC2	1211
MMRN2	1212
TUBG1	1213
SPATS2L	1214
DYRK1B	1215
TTLL7	1216
ATP6V0E2	1217
ZFP82	1218
BAAT	1219
SYT9	1220
GPR151	1221
DECR2	1222
ARSJ	1223
BTN1A1	1224
HIST1H2AA	1225
TSPAN9	1226
PRMT5	1227
DEFB1	1228
IPW	1229
SUPT5H	1230
CALML6	1231
PTGER1	1232
TMOD1	1233
ASTN1	1234
B4GALT6	1235
DBNDD1	1236
PIWIL1	1237
C15orf27	1238
C17orf77	1239
CIITA	1240
CA4	1241
SLN	1242
GUSB	1243
XAGE1C	1244
CXCL6	1245
CNN1	1246
DGKG	1247
LEMD2	1248
ADAD2	1249
LHFPL5	1250
EGFLAM	1251
OR4L1	1252
B3GALT6	1253
HSPG2	1254
XPO4	1255
OGFRL1	1256
CCL4L1	1257
FGFBP3	1258
TMEM33	1259
RINT1	1260
SPRR2A	1261
RPS9	1262
IL9	1263
NFU1	1264
SMARCB1	1265
C4orf33	1266
SMURF2	1267
WNT2	1268
IFNB1	1269
CYP3A5	1270
CEACAM6	1271
TRPM2	1272
ACCSL	1273
C7orf33	1274
GORASP2	1275
TBC1D3	1276
AIFM1	1277
HECA	1278
KCNQ3	1279
CRABP1	1280
PLEKHG1	1281
HYAL3	1282
ZNF519	1283
TSSC4	1284
ATAD2B	1285
DIS3L	1286
PLCG1	1287
IGSF21	1288
TM4SF5	1289
KCNA4	1290
MYO7A	1291
C16orf3	1293
TDRG1	1294
ZFHX4	1295
ACTR8	1296
GPR34	1297
TMEM40	1298
ACN9	1299
ANKRD6	1300
MMP3	1301
CREG2	1302
GAGE12C	1303
MAP6	1304
UNC13C	1305
GRIK3	1306
CLEC4GP1	1307
HCG2P7	1308
TRAPPC6A	1309
ZSCAN18	1310
HAP1	1311
ZNF804B	1312
NPBWR1	1313
NME5	1314
RND1	1315
BBOX1	1316
FLJ45337	1317
OR9G4	1318
CLINT1	1319
STK17A	1320
KHDC1	1321
IDUA	1322
OTOA	1323
FLJ42393	1324
KIAA1009	1325
C12orf45	1326
CT45A4	1327
WFDC5	1328
ZNF460	1329
FLVCR1	1330
ATP8B1	1331
CNTNAP4	1332
CBFA2T3	1333
PARP1	1334
OCLN	1335
PTGR1	1336
CDK5	1337
THPO	1338
C3orf70	1339
RNF39	1340
PDPR	1341
ERO1LB	1342
TBC1D26	1343
CXCL12	1344
HLA-DPB1	1345
NR2C2AP	1346
KRTAP5-8	1347
TUBA3C	1348
MYOM3	1349
C15orf59	1350
USP11	1351
CFHR4	1352
MYNN	1353
RAB30	1354
FAM129C	1355
STIL	1356
CCDC36	1357
ZC4H2	1358
FLII	1359
ZBTB42	1360
PRKACB	1361
DNAJC17	1362
MUT	1363
DPP4	1364
HIST1H3F	1365
TCEB3CL	1366
ADAMTS4	1367
PTPN20A	1368
TLE4	1369
IRX6	1370
KRT27	1371
CBWD3	1372
LFNG	1373
KCNT1	1374
IQCJ	1375
TBC1D15	1376
FCER2	1377
RAF1	1378
DIABLO	1379
CAPN11	1380
DENND1B	1381
DEFB103A	1382
C19orf55	1383
GREM1	1384
CALM3	1385
TBC1D25	1386
GPC1	1387
DERA	1388
EEF1A1	1389
SORCS2	1390
WDR5	1391
GFRA1	1392
MYBL1	1393
CYP24A1	1394
ZNF554	1395
MRAP	1396
ZBED2	1397
C6orf224	1398
VIM	1399
TMEM56	1400
CCBL1	1401
FAM131C	1402
NPY1R	1403
ZCCHC16	1404
C9orf89	1405
OR51S1	1406
MTA3	1407
ATP6V1B1	1408
PSMA2	1409
PTPRB	1410
FGL2	1411
KRTCAP3	1412
OR5AC2	1413
CCDC146	1414
MDFIC	1415
MAPK8	1416
EBP	1417
GYG1	1418
C1orf122	1419
C10orf91	1420
MMP26	1421
TEX264	1422
GULP1	1423
BCAS1	1424
CD81	1425
ZNF7	1426
IFNG	1427
BPHL	1428
FOXJ2	1429
ZFP2	1430
FAM153B	1431
EIF3H	1432
SYNCRIP	1433
ZNF580	1434
CST7	1435
NBPF16	1436
ID3	1437
UMODL1	1438
DNAH11	1439
CXCL13	1440
CSAG1	1441
CCL3L3	1442
DAND5	1443
C4orf26	1444
GAGE2B	1445
GATM	1446
TTTY14	1447
OR52K1	1448
B3GALT1	1449
CAPN12	1450
EID2	1451
SLCO6A1	1452
SCGB1D2	1453
CDCA8	1454
ZMIZ2	1455
CRNN	1456
THAP11	1457
LATS1	1458
STON2	1459
CSH1	1460
IAH1	1461
KCNK12	1462
HDAC6	1463
KLK9	1464
HBM	1465
OLFM3	1466
HDGF	1467
SPAG6	1468
EXOC7	1469
EFNA2	1470
CD274	1471
SPRR4	1472
LAMA2	1473
CCR4	1474
SLC7A6OS	1475
GATA4	1476
HCN1	1477
ZNF721	1478
KISS1R	1479
NLRP7	1480
AGXT	1481
A4GALT	1482
HIST1H4E	1483
HOXA11	1484
FABP1	1485
MS4A4A	1486
BIRC2	1487
NOP56	1488
TNFRSF4	1489
TMEM37	1490
TNFRSF17	1491
ELFN2	1492
HKDC1	1493
BTBD17	1494
FREM1	1495
CADM1	1496
DAGLA	1497
ZBTB12	1498
EMX2	1499
NUP153	1500
DEFA5	1501
MARS	1502
CDKN2A	1503
FAM117A	1504
CD1C	1505
BAP1	1506
FOXP3	1507
SLC2A5	1508
NEFH	1509
S100A1	1510
C14orf1	1511
SMR3B	1512
IFFO1	1513
ULK4	1514
WDR48	1515
OOEP	1516
ALDOA	1517
FAM71B	1518
KIR3DX1	1519
CLN5	1520
CYP2W1	1521
IRF3	1522
KRTAP10-9	1523
GLRA1	1524
SCG3	1525
IFFO2	1526
PTN	1527
BTN3A3	1528
HMGN1	1529
H2AFB2	1530
TAS2R42	1531
CNTN3	1532
SMOC2	1533
HSPA8	1534
IKBKG	1535
CUX2	1536
NPW	1537
BAIAP2L1	1538
EVC2	1539
STARD4	1540
FNBP1	1541
SRC	1542
ADCK2	1543
PLEKHG4	1544
FOXL2	1545
SP5	1546
KRTAP4-12	1547
AVEN	1548
TTC14	1549
NDST4	1550
CCL8	1551
OR5A2	1552
AS3MT	1553
HBG2	1554
MAPK9	1555
XRN2	1556
TMEM184B	1557
UPF1	1558
KIR3DS1	1559
NPHP4	1560
HIST2H4A	1561
TNKS2	1562
C12orf36	1563
C12orf39	1564
PACRG	1565
ALB	1566
CALM2	1567
ELAC1	1568
HCG27	1569
GSTM2	1570
MARCO	1571
RUNDC1	1572
UGT2B17	1573
KIR2DS3	1574
CD69	1575
SYNGR1	1576
LMTK3	1577
PPP1CC	1578
LANCL3	1579
CYP21A2	1580
VWCE	1581
CPA3	1582
HMHB1	1583
ICOSLG	1584
TSG101	1585
HIST1H2BB	1586
ZNF383	1587
ATP7B	1588
DAZ3	1589
TNPO3	1590
IGDCC4	1591
MGC70870	1592
ZNF595	1593
F2RL3	1594
C3orf36	1595
CXCL17	1596
CABLES1	1597
LPPR5	1598
COL9A2	1599
ZNF547	1600
CBX8	1601
RAC1	1602
CD1D	1603
DSC2	1604
KIAA0100	1605
HDAC2	1606
GRM6	1607
FCRL6	1608
HFE2	1609
GGT6	1610
CGB2	1611
TMEM174	1612
STX3	1613
ITGB8	1614
DR1	1615
YY1	1616
SOHLH2	1617
CEP170	1618
C3orf56	1619
BEST4	1620
ZNF704	1621
ANKRD39	1623
CYP2R1	1624
DSC3	1625
KIAA0513	1626
CHRDL2	1627
HIST1H4J	1628
RAB3D	1629
GCNT2	1630
HELB	1631
TRPM1	1632
INSM2	1633
ATP9A	1634
SESN1	1635
FBXL14	1636
B3GALNT1	1637
TRIM71	1638
GNRHR	1639
SPINK4	1640
NEK2	1641
PABPC1	1642
ITPKB	1643
DRP2	1644
XYLT1	1645
TSPAN2	1646
C1orf210	1647
PPP1R14A	1648
PRPF4	1649
KBTBD12	1650
PCNT	1651
ABCA7	1652
TOB1	1653
KLK1	1654
LRRC8C	1655
PEX11G	1656
GPC6	1657
ZIK1	1658
ZNF507	1659
RGS17	1660
KIAA0319L	1661
ABCA6	1662
MDGA1	1663
PILRA	1664
DNAJC5	1665
FBXO21	1666
MAPK14	1667
EXD2	1668
CDCP1	1669
KCNH4	1670
PRKDC	1671
KCNJ13	1672
FCRL2	1673
FAM78B	1674
AUTS2	1675
ACOX2	1676
FAM186B	1677
U2AF2	1678
COIL	1679
LMOD1	1680
SNORD117	1681
ENOSF1	1682
SDK2	1683
BAGE3	1684
EXOSC2	1685
ZNF615	1686
ETV7	1687
GPAT2	1688
KRT84	1689
HK3	1690
TEX2	1691
GPR97	1692
EDNRB	1693
FYCO1	1694
LGI2	1695
CHAC2	1696
ZIC2	1697
CCDC109B	1698
CDX1	1699
MTBP	1700
MFI2	1701
PTBP1	1702
PPAPDC2	1703
SALL2	1704
NXF1	1705
ZC3HAV1L	1706
PPAP2B	1707
HOMER3	1708
CCL3	1709
CD27	1710
CD207	1711
FANCI	1712
IQCE	1713
CEACAM1	1714
MGLL	1715
TSPAN5	1716
C16orf11	1717
COCH	1718
MPHOSPH8	1719
INTS10	1720
MAP2K1	1721
IL7R	1722
SPON1	1723
RBPJ	1724
FAM167A	1725
RAB18	1726
DPY19L3	1727
SCAND3	1728
TPSD1	1729
ATXN8OS	1730
SNORD103A	1731
GAPT	1732
RLN2	1733
FNDC1	1734
SNX13	1735
DAP	1736
RPS4Y1	1737
OXTR	1738
ITGA2B	1739
CRHBP	1740
BBS4	1741
SALL3	1742
NIF3L1	1743
FAM154B	1744
PTPRCAP	1745
OSMR	1746
NMUR1	1747
COMMD1	1748
RAB33A	1749
JMJD8	1750
TRIM14	1751
CPO	1752
ZNF776	1753
WNK2	1754
DEFB126	1755
OR10A6	1756
RAD23B	1757
CYP1A1	1758
OGFOD1	1759
C12orf54	1760
DPT	1761
GPR98	1762
CYP1B1	1763
CCDC151	1764
RACGAP1	1765
PSMD2	1766
SGCE	1767
ZBTB32	1768
BFSP2	1769
SLC7A10	1770
GCM1	1771
PYGO1	1772
GTPBP6	1773
CYP2D6	1774
ODF4	1775
LHFP	1776
CAMKK2	1777
CDC25C	1778
CD36	1779
CPT1C	1780
C10orf76	1781
USP45	1782
IDO1	1783
BRF2	1784
GIPR	1785
SLC20A1	1786
ATP6V1E2	1787
CYP2B6	1788
FAM53A	1789
ADRM1	1790
ETV1	1791
MED12L	1792
CIT	1793
TET1	1794
FAM155A	1795
ZUFSP	1796
ATG9B	1797
GJA4	1798
ZNF267	1799
GUCA1A	1800
BTBD8	1801
CDCA4	1802
RHOD	1803
RAB22A	1804
PRKAR2B	1805
SLC2A2	1806
DNAH17	1807
CCDC80	1808
TMEM104	1809
TYK2	1810
SLC12A3	1811
C6orf58	1812
TECR	1813
MRPS28	1814
FOXH1	1815
SHROOM3	1816
KRT78	1817
AGBL2	1818
CDYL2	1819
FER1L4	1820
ARMCX5	1821
C14orf178	1822
RAB38	1823
DSCAML1	1824
C3orf20	1825
HAPLN1	1826
BAI2	1827
HSD17B6	1828
ISLR	1829
CD4	1830
IQCA1	1831
ZCCHC2	1832
CBWD5	1833
ACTR2	1834
KCNH2	1835
ECEL1	1836
CXCL10	1837
WISP2	1838
TNFRSF6B	1839
ERO1L	1840
NDUFA7	1841
YDJC	1842
DNAH1	1843
YAP1	1844
CECR1	1845
SMYD5	1846
FLJ45079	1847
LENG8	1848
ZNF695	1849
PTCD3	1850
BCKDHB	1851
WFIKKN2	1852
MS4A2	1853
TMEM184C	1854
MGAT1	1855
CBX5	1856
NDUFB2	1857
SRP14P1	1858
SMAD3	1859
CLYBL	1860
ABLIM2	1861
POU4F1	1862
C19orf73	1863
CCT8L2	1864
GLRA3	1865
MPDU1	1866
SST	1867
HLA-DRB3	1868
CFI	1869
OR2G6	1870
SLC46A3	1871
HIST1H2AE	1872
BEND2	1873
PEBP1	1874
POSTN	1875
FAM127B	1876
NFKBIA	1877
GML	1878
ORM2	1879
S100A7	1880
RGS4	1881
FBXO33	1882
ZDHHC1	1883
IBTK	1884
DAPL1	1885
DUS1L	1886
GPR64	1887
THBD	1888
CNNM2	1889
OSR1	1890
NPTXR	1891
ONECUT2	1892
CSNK1A1	1893
HIST1H2BJ	1894
DUSP26	1895
PCDHGA6	1896
GPR87	1897
ZFP62	1898
FCRL1	1899
PRPF8	1900
KRTAP5-10	1901
C14orf28	1902
GAGE12B	1903
DHRS12	1904
SEMA3E	1905
IL12RB2	1906
MESDC2	1907
CYP2C8	1908
STK25	1909
PUF60	1910
MUCL1	1911
ISLR2	1912
IRF2BP2	1913
C14orf169	1914
RFX6	1915
TMC8	1916
MFN2	1917
CD226	1918
LDB2	1919
CALML3	1920
C5orf20	1921
POTEG	1922
NGEF	1923
NOTCH2NL	1924
IFNA10	1925
LIM2	1926
AGAP2	1927
TNF	1928
HGS	1929
BZRAP1	1930
FOXJ1	1931
SAMD14	1932
DDX47	1933
ZNF28	1934
CDH16	1935
LPCAT4	1936
CHIC1	1937
TFR2	1938
DUOXA1	1939
GPR114	1940
TBX5	1941
ADRB3	1942
FAM21A	1943
TMEM106C	1944
SLC4A8	1945
VANGL1	1946
STRC	1947
GPR85	1948
C8A	1949
LZTR1	1950
BEST3	1951
KRTAP5-2	1952
OR6F1	1953
GJD3	1954
ODF3L1	1955
SAMSN1	1956
TBC1D22A	1957
GGT8P	1958
CD1E	1959
GPR6	1960
DNAHL1	1961
PAPSS2	1962
LY86	1963
RABGAP1	1964
MTPAP	1965
PRKX	1966
CHST3	1967
MMP8	1968
OPN1LW	1969
CYB5R2	1970
GPR158	1971
PHB2	1972
PPFIA4	1973
DGKH	1974
IQCH	1975
TES	1976
CRISPLD1	1977
POT1	1978
TAF1D	1979
SETDB1	1980
DCLK2	1981
ADAM29	1982
RPL37	1983
B3GALT2	1984
INTS5	1985
CD8A	1986
MYL6B	1987
GPR107	1988
C16orf13	1989
RPS7	1990
TNFAIP8L1	1991
HNRNPD	1992
GLIPR1L1	1993
AHRR	1994
C2CD2L	1995
STRN3	1996
THAP8	1997
GTF2H4	1998
VCAN	1999
C1orf192	2000
RAD9A	2001
TNFRSF8	2002
ELOVL7	2003
FADS6	2004
FAM122C	2005
CD52	2006
[truncated: 17,093 more rows]
