# Supplementary material for: Systems Drug Discovery for Diffuse Large B Cell Lymphoma Based on Pathogenic Molecular Mechanism via Big Data Mining and Deep Learning Method
Source: Int J Mol Sci. 2022 Jun 16;23(12):6732. doi: 10.3390/ijms23126732 (PMC9224183; doi:10.3390/ijms23126732)
Supplement: Supplementary file 1 [file ijms-23-06732-s001.zip › ijms-1757272-supplementary/suppl/projection_value_rank_DLBCL_GCB.xlsx]

## Sheet: Sheet1
Gene_Name	rank
LTBP3	1
OPRM1	2
BST1	3
DPYSL2	4
NIF3L1	5
TTC9C	6
MTMR7	7
PRAMEF1	8
HSD3B2	9
ADAM8	10
SFXN2	11
KLHL38	12
LTB4R2	13
HBEGF	14
C1orf109	15
ARRB1	16
SPANXF1	17
ATPAF2	18
ECM2	19
SRP14	20
LSR	21
ARFIP2	22
ITGAL	23
SMAD9	24
CDC37	25
TIRAP	26
ITM2B	27
SP140	28
YBX1	29
OCLN	30
MFAP1	31
SMAD2	32
CEP170	33
RARA	34
SMARCE1	35
ST3GAL5	36
SPATA12	37
SLC25A5	38
CALM1	39
PEAR1	40
CENPP	41
SIRT3	42
MIER2	43
IRAK1	44
USP42	45
LTBP2	46
GAPDH	47
LRRK2	48
ERBB2	49
HSP90AB1	50
RPIA	51
A2M	52
CBX4	53
SNW1	54
RFK	55
C1orf63	56
TBC1D22B	57
SMAD3	58
SIK2	59
TMEM173	60
MED26	61
COPS5	62
INTS5	63
ANXA1	64
HSFY1	65
UBXN1	66
VCL	67
ACTR5	68
SNRPD2	69
CKAP5	70
CLN3	71
CAPZA2	72
JUN	73
MEF2A	74
SF3B4	75
FAM110A	76
MET	77
IKBKB	78
FGFR1OP2	79
USP39	80
RUVBL2	81
RASSF7	82
WDYHV1	83
PPP1CA	84
GABARAPL2	85
SS18	86
RFWD2	87
MAPK8IP2	88
MYO1C	89
NDUFA11	90
ATP6V1A	91
HTT	92
PPP1R16B	93
BAGE3	94
PTGIS	95
TNNT1	96
CDK2	97
C1orf84	98
ARL2	99
CITED2	100
CRK	101
SDCBP	102
SGTA	103
NAF1	104
HSFY2	105
MAGOH	106
PRKACA	107
GEMIN6	108
SORBS2	109
MAP1LC3B	110
PTGR1	111
SUV39H1	112
ZDHHC17	113
HSPA8	114
NDUFV2	115
MED19	116
HDAC11	117
FOSL2	118
GABARAP	119
ICT1	120
PAK2	121
GNA12	122
CD247	123
KPNB1	124
CHEK2	125
RBMX	126
NDUFA9	127
NDUFS3	128
CAMKK1	129
ATN1	130
USHBP1	131
EZH2	132
NDUFS7	133
HTR3C	134
ANKRD28	135
ABI2	136
WDR26	137
TNFRSF13B	138
ACTG1	139
PLTP	140
UBC	141
WDR5B	142
TMEM176A	143
GRB2	144
RASSF10	145
GABARAPL1	146
PPP1CB	147
ADCY4	148
NGLY1	149
DHFR	150
LSM2	151
MYO5C	152
C1QTNF9	153
YWHAZ	154
RBM4B	155
ZBTB7B	156
FLNA	157
MMP7	158
ALB	159
RBM26	160
SSX2IP	161
ILK	162
HNRNPUL1	163
SRPK3	164
PON2	165
TRIM54	166
GOLGA2	167
RFC1	168
RPA2	169
PCDHA4	170
BTNL8	171
SF1	172
C16orf74	173
UBE2U	174
GAR1	175
LMO2	176
FN1	177
BCL2L11	178
MYC	179
NFKB1	180
RCC1	181
RBMY1J	182
RASSF9	183
C19orf55	184
SH3GL2	185
SRPK2	186
CDH1	187
CLK3	188
RFC4	189
NFATC1	190
TK1	191
LMO3	192
NDUFS6	193
SRPK1	194
ARID2	195
S100A4	196
FOXC1	197
AFM	198
NEU1	199
C10orf68	200
VCAM1	201
NDUFA2	202
ACTN1	203
IRF4	204
CALM3	205
C9orf43	206
RASSF2	207
NME1	208
RPS9	209
TCTN3	210
NFKBIA	211
HERC1	212
MYH9	213
OFD1	214
IQCB1	215
PAPPA2	216
ZNF587	217
TNIP3	218
TTC14	219
RAD23A	220
TRAF3IP1	221
PAK1	222
SMN2	223
TOLLIP	224
TRIM33	225
RPS6KA5	226
PPP2CB	227
GOLT1B	228
FOXC2	229
C15orf44	230
WDR5	231
DPPA2	232
BAG2	233
EXOSC8	234
NMS	235
TFIP11	236
RFC5	237
EP300	238
SNIP1	239
GPR37L1	240
SKA1	241
NCOR1	242
GSK3B	243
ATXN8OS	244
DISC1	245
GTSE1	246
EIF2AK2	247
LSM3	248
VPRBP	249
UCHL1	250
ABCA4	251
RPA1	252
STRAP	253
HRAS	254
HNRNPD	255
LRRC34	256
PSMA1	257
GCGR	258
CDC5L	259
PPP2R1A	260
LRSAM1	261
GBA3	262
LRFN4	263
SERPINI1	264
ZYG11A	265
ZNF391	266
PPP1R8	267
PRMT5	268
SKIL	269
CCDC155	270
MCTP2	271
AGRN	272
SLC7A9	273
CSNK2B	274
MAP1LC3A	275
GRB14	276
RALA	277
SMN1	278
ANO4	279
ZMYM2	280
WASL	281
LTBP4	282
PSMA3	283
HMHB1	284
NDUFAF1	285
SNRNP70	286
TRIM23	287
WDR34	288
PTPN20A	289
NUP62	290
AIM2	291
MPRIP	292
ZBTB16	293
EVC2	294
ZFR2	295
SMURF2	296
DTX2	297
ATP11C	298
RFESD	299
EHHADH	300
TOP1	301
SYNPO	302
H2AFX	303
DBN1	304
INTS1	305
XAB2	306
CITED1	307
TESC	308
EGFR	309
NDUFA13	310
ADAT3	311
KRT18	312
GPRASP1	313
TGIF2LX	314
RPA3	315
ARRB2	316
EFEMP1	317
DSG2	318
CDC14B	319
HSP90AA1	320
JAG2	321
NT5E	322
CFTR	323
CCR8	324
RXRB	325
CHMP4A	326
COL4A4	327
AMOT	328
HLA-F	329
ANKRD27	330
IRAK3	331
RASSF5	332
DAZAP2	333
BTBD6	334
CDKN2AIPNL	335
EPB41L3	336
MMP3	337
CUL4A	338
XRCC6	339
ZKSCAN1	340
RFX6	341
YEATS4	342
YWHAQ	343
MEGF8	344
GREM1	345
KCTD1	346
HLA-DRB4	347
FLJ45422	348
HSP90B1	349
GPR32	350
STK4	351
MTBP	352
NR5A1	353
LAMB2	354
BEND2	355
FOXA2	356
FIP1L1	357
PYHIN1	358
HAVCR1	359
TUBB	360
TCTA	361
RNASE2	362
FOXE1	363
WBP2	364
ATF6	365
HBD	366
HAPLN1	367
DSG4	368
QSOX2	369
ACTB	370
KIAA1217	371
GTPBP8	372
PHF21B	373
APOA2	374
NDST4	375
CD24	376
LIPI	377
AES	378
C12orf63	379
FBXO33	380
C4orf33	381
BPI	382
MED29	383
VCAN	384
ZNF830	385
GBAS	386
GSTT2B	387
ZNF189	388
ESR1	389
HIST1H2BO	390
SOX12	391
ASB5	392
KCNMB4	393
C2orf29	394
HLA-DQB2	395
SPATA8	396
C15orf41	397
CLN6	398
PCDH19	399
CYYR1	400
NASP	401
KRTAP5-7	402
TTTY7	403
RFC2	404
CXCL5	405
PTMA	406
RPGRIP1L	407
OTUD7B	408
KCNJ3	409
PRR20B	410
PML	411
COX7A2L	412
MYO19	413
B3GALT6	414
MYO18A	415
POT1	416
NLRP11	417
TRIO	418
BEX1	419
TBC1D10B	420
MTMR11	421
TARDBP	422
APOBEC3B	423
NUP62CL	424
MAPRE1	425
CCDC109B	426
CCDC85A	427
YWHAB	428
DSCAML1	429
CEP135	430
CD40LG	431
CBWD3	432
APOBEC3C	433
MLH1	434
DQX1	435
TRPM4	436
FLJ33360	437
FOXB1	438
BOK	439
ZNF710	440
GLDC	441
LMOD1	442
CAPN1	443
VPS52	444
EFNA2	445
KPNA2	446
ATF2	447
RND1	448
UNC5A	449
WNT2	450
IPW	451
S1PR2	452
TMPRSS2	453
MDM2	454
FAM117A	455
AKT1	456
KRTAP26-1	457
ERBB4	458
FGFBP1	459
TMEM156	460
OAZ1	461
WNT3	462
LIMA1	463
CPSF6	464
NPBWR1	465
RPGR	466
C12orf77	467
TMEM233	468
FAM53A	469
OR56B4	470
C15orf51	471
CCL24	472
MMP14	473
GRAP	474
BACH2	475
ENPP3	476
CALY	477
ODF2	478
FBXO7	479
HNRNPU	480
GIPC3	481
ITPR1	482
PTGS2	483
HSPA5	484
ZPBP2	485
SERPINA9	486
FOXD4L1	487
CHN1	488
F5	489
RABEP1	490
HNRNPM	491
NLRC4	492
C15orf52	493
SLC4A8	494
MRPS17	495
NT5M	496
MTTP	497
C5orf46	498
BTN1A1	499
C10orf99	500
FAM84B	501
ELAVL4	502
JDP2	503
ABCA8	504
IAH1	505
TMEM182	506
PPP6C	507
ABL1	508
GLI1	509
TMTC1	510
GPR183	511
TAGLN	512
ITGAD	513
CTAG1A	514
DNAH2	515
UMODL1	516
CDH16	517
C12orf39	518
TCTN2	519
CYP2W1	520
VCX2	521
GSTM1	522
RFFL	523
C14orf105	524
HFE2	525
ACOXL	526
SEBOX	527
OR9G4	528
GORASP2	529
B9D2	530
SMYD1	531
LCA5	532
APOC2	533
BECN1	534
DFNA5	535
HDAC1	536
MAG	537
BRS3	538
RELA	539
BTN3A3	540
RPL10	541
WNK4	542
OAZ3	543
LHFPL5	544
PTCRA	545
ULK2	546
ZNF721	547
PRAMEF6	548
BTNL9	549
ANKRD49	550
FAM25C	551
PPP2R2B	552
PFN2	553
GNG2	554
PRR13	555
SQSTM1	556
RNPC3	557
C17orf50	558
BCAS3	559
CCL13	560
APPBP2	561
IFI35	562
KLF8	563
ERC2	564
GPR4	565
SRPX	566
TRMU	567
HIST1H2BM	568
ASMT	569
SF3A1	570
CSMD1	571
NDUFS5	572
ZCCHC16	573
C19orf33	574
ANXA8L2	575
GUCA2A	576
CYHR1	577
PPP2CA	578
C15orf37	579
MED9	580
CSAD	581
HTR1F	582
STAB2	583
CRABP2	584
NIN	585
LINGO2	586
MCM7	587
CASC3	588
SPG20	589
CREB1	590
OR5H2	591
RIF1	592
SNAI1	593
ZAK	594
NLRP7	595
PEX11G	596
C1orf95	597
FOXL2	598
TMEM184A	599
UBE2D1	600
RNF212	601
CRHBP	602
CDC42	603
PPP1R12C	604
IGFL3	605
GNGT2	606
DPEP2	607
CBX5	608
CDC25B	609
BTK	610
PPP1CC	611
DGKD	612
SNORA47	613
DLG2	614
KCNIP2	615
TMEM40	616
ZNF366	617
MYL1	618
GAK	619
CCDC80	620
CES1	621
F8A1	622
YAP1	623
DCLRE1B	624
APC	625
ANKRD9	626
IL9	627
GPRIN3	628
HAS2	629
CNTNAP4	630
DNAJC18	631
NEK7	632
CAMP	633
ATP6V1E2	634
MUC21	635
IQCD	636
BBOX1	637
HYAL3	638
S100A6	639
GPR98	640
C3orf70	641
SLC47A2	642
COL5A3	643
XIRP2	644
FAM103A1	645
HTR2B	646
SMYD5	647
GUCY1A2	648
GRHL2	649
C10orf85	650
HERC2P2	651
C5orf45	652
STK17A	653
C17orf39	654
NOC2L	655
HTR7	656
ACOT12	657
C15orf40	658
FAM78B	659
C3orf20	660
AGPAT9	661
LGR4	662
CLTC	663
RNF114	664
KLHL28	665
DACT3	666
PNCK	667
LAMA2	668
GBP6	669
C1orf112	670
FABP6	671
TMEM132A	672
EFCAB4A	673
UBQLN4	674
CXCR6	675
CCL28	676
HBG2	677
KAT5	678
SYNGAP1	679
ZDHHC11	680
DDX21	681
CD81	682
DNAH8	683
PCDHGA3	684
SCLT1	685
SCGB2A1	686
LY6G6D	687
PRKAB2	688
AHSA1	689
C10orf35	690
HOXB7	691
NPM1	692
SYT6	693
GUCY1B2	694
ANO5	695
CD70	696
GPR6	697
KBTBD7	698
FLG2	699
GFRAL	700
CLEC4GP1	701
PDLIM7	702
SOX18	703
GRIP1	704
SNORD88B	705
GPNMB	706
HDGF	707
STIL	708
BREA2	709
RPGRIP1	710
CTNNBL1	711
GREB1	712
MXRA8	713
COL13A1	714
CCR4	715
TRPC4	716
BARX2	717
RUNDC2A	718
ANO2	719
CCL3L1	720
ZNF7	721
TMEM97	722
ITGA8	723
C10orf93	725
ARL14	726
CEP68	727
ZNF496	728
GRIN2C	729
VPS26B	730
ETS1	731
CDH15	732
WSCD1	733
C10orf95	734
CYP2C18	735
LINGO4	736
GATA4	737
TERF1	738
NLRP9	739
DYNLL1	740
TRIM21	741
CUX2	742
IFNA10	743
E2F3	744
DBNDD1	745
ATP9A	746
LBP	747
B3GALT2	748
CSNK2A2	749
OR2L3	750
TNFSF13	751
CCL11	752
MAML3	753
TMPRSS9	754
C11orf85	755
PLSCR1	756
FCRL5	757
LY86	758
CD207	759
PLG	760
WNT5A	761
CBX8	762
DSC2	763
FAM159A	764
GPR133	765
SNORD103A	766
STAG1	767
CTDP1	768
C12orf45	769
BOC	770
NPHP4	771
SLC22A15	772
MMP16	773
DLL3	774
SNX27	775
FOXL1	777
LNX1	778
IDO1	779
APEX1	780
NANOS2	781
TBC1D26	782
INTS10	783
YWHAH	784
HBQ1	785
ATP6AP2	786
STX17	787
HTN1	788
ADAMTS12	789
KHDC1	790
C14orf177	791
CEP63	792
CACNB4	793
ZNF530	794
FAM3D	795
NLGN4Y	796
CDO1	797
DCTN1	798
KRTAP5-2	799
CNKSR2	800
KIAA1731	801
SMAD7	802
PRRG2	803
XYLT1	804
GTF2H4	805
OXT	806
RABGGTA	807
CA10	808
ATP11A	809
STRN4	810
MED10	811
ABHD14A	812
KRT40	813
ESR2	814
LASP1	815
TSPAN9	816
C12orf36	817
AZI1	818
NLGN4X	819
ACCSL	820
ARSG	821
SLPI	822
C2orf43	823
CXorf65	824
TG	825
IFI44	826
CT45A1	827
KLRG1	828
KCNA4	829
PRKAR1A	830
KIAA1407	831
ATG4C	832
PRKAG2	833
PCM1	834
C15orf27	835
HTN3	836
TMEM88	837
OSM	838
C15orf59	839
IL7R	840
DUX3	841
ESPNL	842
OR6M1	843
GLCCI1	844
NBPF1	845
TAT	846
KRTAP4-5	847
PCDHGB5	848
CASZ1	849
SNORA38	850
TMEM95	851
PRKACB	852
LGALS12	853
MYOM2	854
DUX5	855
C14orf1	856
TMEM17	857
CIITA	858
PTGER1	859
ERN2	860
GUSB	861
CXCL2	862
B4GALT6	863
CXCL9	864
ATP8B3	865
NOMO2	866
GSTO2	867
KCNK12	868
DSC3	869
XAGE1A	870
ISM2	871
CAMTA2	872
IFT74	873
C3orf38	874
MYOCD	875
CPNE5	876
RAC1	877
TBC1D25	878
BAIAP2L1	879
CPLX3	880
LGI4	881
CENPJ	882
WNT7B	883
SPTBN5	884
HIST1H4D	885
GSDMC	886
KCNJ8	887
CDC42EP5	888
IQCJ	889
DGUOK	890
HIST2H4B	891
TPRG1	892
ZNF12	893
COPS6	894
IGSF22	895
BACE2	896
PTN	897
METTL1	898
ATP9B	899
TDO2	900
PDZRN4	901
CHIC1	902
UNC13A	903
BDKRB2	904
C1orf122	905
TNIP1	906
NRCAM	907
CAMKK2	908
JMJD8	909
LATS1	910
IRX6	911
PSAT1	912
UBE2V2	913
CAPN9	914
KRTAP23-1	915
C16orf3	916
GPRC5D	917
EDNRA	918
GRID1	919
FAM153B	920
GTSF1L	921
SAFB2	922
CPEB1	923
ATP7B	924
MAX	925
TM6SF1	926
CPSF3	927
EMID1	928
CTSD	929
ATR	930
DRD5	931
UPB1	932
SSU72	933
C19orf35	934
CAV1	935
GATA2	936
USF1	937
OR4C15	938
INSM2	939
GLRA3	940
GFRA3	941
KCNH4	942
CIT	943
NPY	944
CASP8	945
SMOC2	946
C9orf89	947
GPC1	948
COMP	949
ZBTB42	950
TNFSF8	951
TLR1	952
SHFM1	953
NPTXR	954
TM4SF5	955
HAMP	956
HOOK2	957
HAO2	958
HRCT1	959
HTR3B	960
CXCL14	961
TLR8	962
PVALB	963
DUSP6	964
C1orf192	965
SUMO1	966
LAG3	967
ATG4B	968
TNR	969
MYO7A	970
BMP7	971
ACYP2	972
C18orf54	973
NOP56	974
GNLY	975
CTAG2	976
GPR55	977
ATF1	978
USP20	979
C20orf11	980
TLR9	981
CHURC1	982
PRKAB1	983
OR4P4	984
CCDC86	985
BHMT	986
ZNF804A	987
ANXA7	988
APP	989
KRT27	990
TSPAN14	991
ICAM2	992
ODF3	993
TMEM216	994
ZNF510	995
TUBA1C	996
GPAT2	997
DFNB59	998
SLCO4A1	999
LRRC8C	1000
TAF1D	1001
UBE2I	1002
VAPA	1003
GPR65	1004
TMED4	1005
SYDE1	1006
ZNF566	1007
SIRT1	1008
IRS4	1009
CDKAL1	1010
RLN2	1011
KCNN2	1012
OR5AC2	1013
STAU1	1014
APOBEC3G	1015
GPX7	1016
KLHL1	1017
HLA-DQB1	1018
KCTD7	1019
KIF5A	1020
CCDC33	1021
ZNF85	1022
NCAM1	1023
ITGA11	1024
HEATR5A	1025
COG4	1026
CYP4F22	1027
PATL1	1028
MKS1	1029
CP	1030
TRIM43	1031
CCL3L3	1032
MDGA1	1033
C19orf18	1034
LAIR2	1035
SST	1036
BTN2A2	1037
CBX6	1039
MRAP	1040
TMEM200B	1041
RAD52	1042
PDE6G	1043
CHTF8	1044
CCL19	1045
TNFRSF25	1046
CEP290	1047
MMP17	1048
ISLR2	1049
FRMD5	1050
CSNK2A1	1051
SYF2	1052
PRPF8	1053
ADD1	1054
F13B	1055
ZIK1	1056
RAB17	1057
RINT1	1058
MAPK8	1059
CEP120	1060
TMEM203	1061
ILF2	1062
UNC13C	1063
ZNF460	1064
IGFBP7	1065
RNF5P1	1066
MARK4	1067
KCNC3	1068
CYTL1	1069
ZGPAT	1070
GNGT1	1071
GBP4	1072
NINL	1073
CRMP1	1074
YY1	1075
GINS3	1076
RNF112	1077
POLR2F	1078
MSMB	1079
DFNB31	1080
CCL22	1081
NTNG1	1082
HNRNPA1	1083
ACR	1084
GMDS	1085
SNCA	1086
ZDHHC1	1087
LAPTM4B	1088
NPY1R	1089
TSG101	1090
LGR5	1091
MCM8	1092
KRT75	1093
CALHM1	1094
NNMT	1095
PI16	1096
DARC	1097
S100A14	1098
ODF4	1099
B3GALT5	1100
HLA-DQA2	1101
TIMP4	1102
FAM149A	1103
GDF7	1104
C19orf71	1105
TCEAL3	1106
NCK1	1107
SNX13	1108
F10	1109
C6	1110
DEFA3	1111
GAPT	1112
PRRG3	1113
ARMC6	1114
CSNK1A1	1115
PAX9	1116
DIO3	1117
APOA1	1118
C2CD4C	1119
BAHD1	1120
NDRG1	1121
MRPL36	1122
CD80	1123
CAPN5	1124
VIM	1125
CADPS	1126
TERF2IP	1127
CDK2AP1	1128
MGC70870	1129
NRTN	1130
LRFN3	1131
DAPL1	1132
CAMK2A	1133
FOSL1	1134
UBE2D2	1135
NUDT12	1136
RASL11A	1137
C4orf3	1138
OXCT2	1139
KIAA1009	1140
DEFB1	1141
B4GALT4	1142
GML	1143
DUOXA2	1144
LMLN	1145
C19orf24	1146
TMEM120A	1147
MAPK13	1148
C2orf49	1149
GJD3	1150
LAMP3	1151
NUDCD3	1152
IQCA1	1153
C5AR1	1154
CA4	1155
PPAPDC2	1156
MED12L	1157
MMGT1	1158
PRKAG1	1159
KCNK15	1160
TSPAN10	1161
UBE2D3	1162
PTPLA	1163
FAM81A	1164
TUB	1165
DENND3	1166
RAB5C	1167
PACRG	1168
RTP3	1169
UNC5B	1170
ADRB1	1171
TUBG1	1172
HIST1H2BA	1173
HTR3E	1174
LRIG1	1175
THOC2	1176
CALCOCO2	1177
KSR2	1178
GLB1L	1179
LEPREL1	1180
SASS6	1181
YWHAG	1182
ANLN	1183
CD300LG	1184
SNORD114-4	1185
C5	1186
PCDHGB1	1187
WWP2	1188
FSTL5	1189
VPS37D	1190
FYCO1	1191
DEFA4	1192
TRAM2	1193
CDKN2AIP	1194
IPO13	1195
CCL4L1	1196
C11orf31	1197
FLJ45337	1198
C8orf47	1199
LRRK1	1200
MYT1	1201
SNORD114-13	1202
OR5B21	1203
PMP2	1204
ELL3	1205
C10orf55	1206
GCNT3	1207
FAM160A1	1208
C4orf26	1209
C2CD4A	1210
CFP	1211
KRTAP4-7	1212
TBC1D3	1213
ANP32B	1214
HAP1	1215
C1orf115	1217
GRAMD1B	1218
IAPP	1219
STK24	1220
HDAC4	1221
CDK5	1222
EDA2R	1223
DEFB103A	1224
MAOA	1225
GAST	1226
HBE1	1227
CRABP1	1228
LGALS9B	1229
MAP3K11	1230
SCGB1D2	1231
ZNF772	1232
SCPEP1	1233
FAM184B	1234
SMAD1	1235
DAB2	1236
ZFP14	1237
C8G	1238
BTRC	1239
DHX58	1240
OPN4	1241
HBM	1242
PXDNL	1243
INTS7	1244
ATP6V0E2	1245
GUCY2C	1246
FMO1	1247
KRT13	1248
USP13	1249
BTBD8	1250
ATP1A4	1251
MAPK6	1252
GDPD5	1253
OASL	1254
CDK5RAP1	1255
PSMC5	1256
ANKRD42	1257
KRTCAP3	1258
CEP152	1259
NOS2	1260
CASQ1	1261
MATN1	1262
KCNS2	1263
CXCL6	1264
MARCO	1265
OR5D14	1266
C3orf36	1267
IFNA8	1268
MMP24	1269
C4orf32	1270
SLC25A27	1271
WNT5B	1272
CECR1	1273
LRRC3B	1274
NPHP1	1275
ASZ1	1276
ITGA1	1277
MOS	1278
C5orf20	1279
ATP8B4	1280
LIM2	1281
SLC19A3	1282
CITED4	1283
KCNH2	1284
SEMA6A	1285
MEP1B	1286
BOLA2	1287
NDP	1288
S100B	1289
BAG3	1290
IL9R	1291
EXOSC1	1292
UCHL5	1293
OR56B1	1294
TGFB2	1295
DPEP3	1296
S100Z	1297
N4BP1	1298
SATB2	1299
CCL8	1300
ZHX1	1301
C7orf69	1302
SETDB1	1303
CST1	1304
RGS9BP	1305
NRXN1	1306
CLN5	1307
DGKH	1308
GGT8P	1309
SLC6A5	1310
PLEKHA6	1311
C11orf21	1312
ERI3	1313
MYBL1	1314
IQGAP1	1315
IGFBP6	1316
LPP	1317
SLCO6A1	1318
NDUFA7	1319
XRCC3	1320
OR6F1	1321
BMP3	1322
ZNF808	1323
DNAH6	1324
SEMA3E	1325
KIAA1324	1326
IMPA1	1327
GUCA1A	1328
CA3	1329
CCDC36	1330
SLC24A3	1331
KCNJ16	1332
EMILIN2	1333
DMXL1	1334
ITIH5	1335
CDYL2	1336
APPL1	1337
IRF2BP2	1338
GLDN	1339
RAB33A	1340
RAB3D	1341
BSN	1342
LAMC3	1343
DNAJC1	1344
CHCHD1	1345
FAM122C	1346
LUZP2	1347
EID2	1348
GPX8	1349
COL11A1	1350
MAPK9	1351
C8orf46	1352
KRTAP10-9	1353
AMN1	1354
TTF2	1355
GLT1D1	1356
GJB6	1357
KAAG1	1358
ZNF677	1359
S100A12	1360
ISLR	1361
CTAG1B	1362
TMC5	1363
GLRA1	1364
C11orf88	1365
COL22A1	1366
PKN2	1367
PABPC1L2B	1368
HSPB1	1369
C1orf162	1370
KCNJ1	1371
KCNQ3	1372
MUM1L1	1373
OMP	1374
GLA	1375
TXNDC11	1376
NEDD8	1377
POU3F2	1378
SAA2	1379
SHC1	1380
FAM155A	1381
GNG7	1382
DPPA4	1383
ZNF383	1384
COL9A2	1385
HTR3A	1386
KCNS1	1387
GALNT6	1388
DAZ2	1389
CALCRL	1390
DPY19L2	1391
HECA	1392
DEFA1	1393
C6orf201	1394
S100A3	1395
ATP6V1C2	1396
B3GALT1	1397
HSPD1	1398
CLPTM1	1399
ZNF519	1400
MAD2L1	1401
EEF1A1	1402
TEAD2	1403
XK	1404
SOHLH2	1405
GPC3	1406
WNT4	1407
WDR81	1408
DPT	1409
GATM	1410
PDCD6IP	1411
TIMM10	1412
C1orf186	1413
FAM65C	1414
HS3ST3B1	1415
AVPR2	1416
DENND4B	1417
STK11	1418
SLC6A16	1419
DPYSL4	1420
PRSS16	1421
CYP2B6	1422
LCE1D	1423
IFNB1	1424
APOB	1425
CD1C	1426
CD5L	1427
KRTAP5-10	1428
UBE2N	1429
KIR2DS5	1430
PIAS4	1431
DEFB124	1432
NXF1	1433
LRFN2	1434
TBC1D15	1435
BOLA2B	1436
NAV1	1437
CLEC2B	1438
CDT1	1439
C11orf24	1440
SLC47A1	1441
ATP2B4	1442
OR7D2	1443
WNT7A	1444
GAL3ST4	1445
TMPRSS11E2	1446
PPP5C	1447
ANO3	1448
NOTCH2NL	1449
DCDC2	1450
GPR152	1451
ZNF681	1452
GPR125	1453
ATP1B4	1454
ZDHHC12	1455
EIF4A3	1456
NPTX2	1457
MRFAP1	1458
COX6B2	1459
EGFL6	1460
C20orf195	1461
MFI2	1462
IL17C	1463
LEP	1464
GPR114	1465
YWHAE	1466
HCG27	1467
FGFR1OP	1468
PPP1R3C	1469
SERPINA11	1470
TNMD	1471
TUBE1	1472
GPRC5C	1473
TLE4	1474
TPRXL	1475
IQCE	1476
RAD9A	1477
RUVBL1	1478
ZNF239	1479
TNP1	1480
DDX3Y	1481
WBSCR17	1482
KRT14	1483
BSX	1484
DERA	1485
MYOM3	1486
SERINC2	1487
RNU105C	1488
TMEM67	1489
DNAH17	1490
TOPORS	1491
SLC46A3	1492
LIN7B	1493
DNAH5	1494
CT45A4	1495
TBL2	1496
HM13	1497
KCNG2	1498
TNFRSF11B	1499
TRPC1	1500
RHCG	1501
TRIM29	1502
BCL7C	1503
FBXO46	1505
ZNF697	1506
KIAA1804	1507
GPR97	1508
CYP26B1	1509
FGF20	1510
ZNF347	1511
FCRL3	1512
ABCD4	1513
LYRM2	1514
TEX14	1515
TRIM27	1516
TMEM139	1517
SYT4	1518
FAM21A	1519
CHPF	1520
KIAA0355	1521
HMGCR	1522
C6orf48	1523
FOXG1	1524
KDM1B	1525
GAP43	1526
CRYBG3	1527
RAF1	1528
GPC5	1529
LPHN2	1530
PA2G4	1531
TMEM231	1532
IFFO2	1533
GPR132	1534
DUSP14	1535
SH3GLB2	1536
HIST1H2BJ	1537
MATR3	1538
ENOSF1	1539
INA	1540
TSPAN8	1541
PGBD5	1542
SPAG16	1543
OR10G8	1544
UGT2B17	1545
CXorf45	1546
EIF4E	1547
ACTR6	1548
HCRT	1549
C1QC	1550
POLR2G	1551
DKK2	1552
FAM173A	1553
B4GALT5	1554
FIGNL2	1555
TNFRSF9	1556
DNAJC10	1557
UVRAG	1558
ZIM2	1559
LZTS1	1560
KCTD6	1561
GRASP	1562
GPR87	1563
CIDEC	1564
HIST1H4I	1565
EMR4P	1566
C9orf164	1567
ARIH2	1568
SIRT4	1569
C3orf18	1570
XRN2	1571
COPZ2	1572
CREG1	1573
XPR1	1574
C2CD2L	1575
SNORA20	1576
ATG16L1	1577
ATP6V0D1	1578
SGIP1	1579
ENTPD1	1580
NRBF2	1581
ACSL1	1582
WDR93	1583
NKX6-1	1585
HIST1H4F	1586
TAS2R42	1587
FOXP3	1588
ZNF350	1589
POTEG	1590
C15orf60	1591
TAF1A	1592
TSNAX	1593
KRT84	1594
RNU2-1	1595
ACTG2	1596
HIST1H4E	1597
BNC2	1598
CHD3	1599
AURKAPS1	1600
PTPRO	1601
C2orf48	1602
ATP5S	1603
UNC119	1604
NQO1	1605
LUC7L2	1606
ORM2	1607
HIGD1C	1608
LHX2	1609
ZNF396	1610
C14orf181	1611
OR2G6	1612
FOXJ2	1613
AZGP1	1614
FBF1	1615
HLA-DRB3	1616
KLK1	1617
HSPB6	1618
TNFAIP8L2	1619
GPR88	1620
PAFAH1B1	1621
DYDC1	1622
THAP7	1623
CD82	1624
NKX2-2	1625
NUPR1	1626
IQCF2	1627
ZBED2	1628
FCRLB	1629
CNN1	1630
C2orf82	1631
GRM2	1632
DRP2	1633
PRAMEF15	1634
FNBP1	1635
FCRL1	1636
COQ3	1637
SFRP5	1638
NUCB2	1639
CSNK1E	1640
NTNG2	1641
PTGIR	1642
EMX2OS	1643
PCDHGA8	1644
ATG2A	1645
PGC	1646
TBC1D3G	1647
ZNF286C	1648
MLXIP	1649
WFIKKN2	1650
DNASE1	1651
CHRDL2	1652
PDE4B	1653
COLEC11	1654
ZNF695	1655
FBLN1	1656
CXCL10	1657
CD99	1658
DGKG	1659
C8orf4	1660
AMPD2	1661
PRAMEF4	1662
ZNF575	1663
C14orf79	1664
ZNF554	1665
CFHR2	1666
OTC	1667
FLJ45256	1668
C4orf36	1669
RPA4	1670
MYH2	1671
RANBP2	1672
DENND1B	1673
C6orf114	1674
SOSTDC1	1675
CSPG4	1676
MYEF2	1677
F8A2	1678
CREG2	1679
AMDHD1	1680
NEUROD4	1681
ADRM1	1682
MAPK3	1683
IGFN1	1684
WIPI1	1685
LRRC58	1686
SMC3	1687
DIO2	1688
C10orf53	1689
HAAO	1690
C14orf169	1691
TOM1L2	1692
C14orf178	1693
HOXA11	1694
HULC	1695
PEG10	1696
ENAH	1697
LHPP	1698
COL12A1	1699
FLJ26850	1700
PTPN18	1701
KCND1	1702
B3GNT3	1703
TINF2	1704
CCDC28A	1705
STRA6	1706
CXXC4	1707
GCNT2	1708
CYP2C19	1709
DENND5B	1710
F2RL3	1711
PCDHGC4	1712
SCAMP4	1713
CBWD5	1714
MCPH1	1715
JOSD2	1716
KRTAP10-7	1717
TCEANC	1718
BZRAP1	1719
PAEP	1720
PTGFRN	1721
KLKB1	1722
CYR61	1723
KYNU	1724
FCRL4	1725
APOBEC2	1726
GALNT9	1727
FCER2	1728
GLS2	1729
FAM180A	1730
MED12	1731
FCN1	1732
ABI1	1733
MORC3	1734
ZNF608	1735
TMEM151B	1736
NUDT1	1737
KIF11	1738
P4HA2	1739
LCE2B	1740
PTAFR	1741
CYTH4	1742
HKR1	1743
FOXD4L2	1744
CD69	1745
CMYA5	1746
ZNF397	1747
C1orf229	1748
ATF4	1749
FAM71F2	1750
CR2	1751
FADS3	1752
ZNF547	1753
SNORA74B	1754
ABCG2	1755
TEKT5	1756
GTF2H2	1757
ELF3	1758
HDAC3	1759
EDNRB	1760
UBB	1761
H2AFB1	1762
ITPR2	1763
ITIH2	1764
GPR20	1765
MXRA5	1766
TANC1	1767
NAPEPLD	1768
LILRA3	1769
MRPS28	1770
FYN	1771
FBL	1772
CTNND2	1773
ZNF565	1774
COX8A	1775
KIF17	1776
BUB1B	1777
GNG3	1778
CCDC13	1779
SMAD5	1780
PYY	1781
TTC29	1782
OR2K2	1783
BTG4	1784
SPATA16	1785
UBTF	1786
CD96	1787
CGREF1	1788
RAB7A	1789
TUBA1A	1790
EXD2	1791
CDKL2	1792
HS3ST2	1793
COL6A2	1794
HDAC8	1795
ZNF662	1796
CHL1	1797
SIX6	1798
TGIF2LY	1799
EVC	1800
HIST1H4H	1801
MRC1L1	1802
KRTAP10-8	1803
KL	1804
ZIC2	1805
STK11IP	1806
CPO	1807
GKN2	1808
ASTE1	1809
SPACA4	1810
CLSTN3	1811
LACTB	1812
DDAH1	1813
TRAF6	1814
BCL7A	1815
PCDHGA6	1816
CYP2E1	1817
IKBKG	1818
NBR1	1819
USP9Y	1820
CDKN2A	1821
KIAA0753	1822
RHBDL2	1823
PGP	1824
C17orf102	1825
SLCO2A1	1826
LSM4	1827
COL16A1	1828
ANKS6	1829
GUF1	1830
SAMD14	1831
UGT2B15	1832
ADAMTSL2	1833
ATG7	1834
B3GAT1	1835
MIR376C	1836
GTF2A1L	1837
OR1L8	1838
GJC2	1839
ZBTB3	1841
INPP5F	1842
THNSL1	1843
TMTC3	1844
IFITM3	1845
NCSTN	1846
HIST1H4J	1847
MSH4	1848
FOXD2	1849
GABRB2	1850
KIR3DP1	1851
PGA5	1852
HOXA7	1853
CHCHD6	1854
C10orf131	1855
RMND5A	1856
ADARB2	1857
OR6B1	1858
BHLHE22	1859
PCDHGB2	1860
YJEFN3	1861
ETV7	1862
F11	1863
IL13RA2	1864
BAIAP2L2	1865
OR1K1	1866
UFSP1	1867
TSEN54	1868
REG1B	1869
C6orf58	1870
CD226	1871
C1orf159	1872
CHAC2	1873
GPBAR1	1874
HKDC1	1875
CCDC144NL	1876
ICAM5	1877
TYK2	1878
AFF2	1879
SCRN3	1880
TSEN15	1881
ITGAX	1882
AATF	1883
KCNN3	1884
FAAH	1885
SLC45A3	1886
TM2D2	1887
CDCA7	1888
DGCR10	1889
ZNF704	1890
COL10A1	1891
OR5AN1	1892
SV2B	1893
C11orf35	1894
MEI1	1895
ZNF211	1896
EEPD1	1897
PUS7L	1898
GUK1	1899
WDR86	1900
TPSAB1	1901
TM6SF2	1902
ODF3L1	1903
MAPT	1904
PTCH2	1905
TSEN2	1906
TDRD6	1907
TRIM71	1908
FAM60A	1909
CLEC4E	1910
BCKDHA	1911
B3GNT4	1912
CYP26A1	1913
STBD1	1914
MOGAT3	1915
NTF4	1916
AVL9	1917
CD300C	1918
ARSJ	1919
FAM168B	1920
MAPK14	1921
DPY19L3	1922
COL24A1	1923
FOXD1	1924
TPO	1925
NANS	1926
KRT24	1927
C2orf15	1928
TMEM86B	1929
ERBB3	1930
NUDT16	1931
GPX3	1932
TTTY8	1933
YBX2	1934
FAM69B	1935
B3GNT8	1936
ATG10	1937
BCAN	1938
STXBP5	1939
RAP1B	1940
ZSCAN10	1941
TMEM104	1942
OR4F17	1943
KRT39	1944
CNOT4	1945
CHML	1946
FCRL2	1947
SLC29A4	1948
ACSL6	1949
KCNJ12	1950
CADM3	1951
AMOTL2	1952
PIK3R1	1953
NOS1	1954
BAHCC1	1955
ADAM29	1956
KISS1R	1957
TFAP2D	1958
SCGB3A2	1959
GBP7	1960
GOLT1A	1961
FAM167B	1962
CCDC152	1963
TANC2	1964
OPN1LW	1965
LBX2	1966
CD36	1967
ADCK1	1968
LZTS2	1969
ZFP62	1970
GPC6	1971
USH1C	1972
WDR60	1973
FCHO1	1974
ADC	1975
HPCAL1	1976
DERL3	1977
ZNF267	1978
DACT2	1979
ADAL	1980
KLK4	1981
FGD6	1982
GSK3A	1983
NUDT7	1984
USP14	1985
BIVM	1986
BAGE4	1987
HARS2	1988
RSPH1	1989
BAAT	1990
H2AFY2	1991
GMCL1	1992
C16orf45	1993
IFFO1	1994
RTN2	1995
HIST4H4	1996
C10orf113	1997
KRT35	1998
OSR1	1999
PTPN1	2000
CALM2	2001
TMEM55A	2002
ERO1LB	2003
PIK3CA	2004
GNRHR	2005
DSC1	2006
[truncated: 17,124 more rows]
